# Supplementary material for: Effective Reduction in Nuclear DNA Contamination Allows Sensitive Mitochondrial DNA Methylation Determination by LC-MS/MS
Source: Int J Mol Sci. 2025 Sep 11;26(18):8864. doi: 10.3390/ijms26188864 (PMC12469381; doi:10.3390/ijms26188864)
Supplement: Supplementary file 1 [file ijms-26-08864-s001.zip]

Archive with 1 entries (1 files):
- ijms-3810053-supplementary.pdf
